# Supplementary material for: Relationship between Habitual Caffeine Consumption, Attentional Performance, and Individual Alpha Frequency during Total Sleep Deprivation
Source: Int J Environ Res Public Health. 2023 Mar 11;20(6):4971. doi: 10.3390/ijerph20064971 (PMC10049386; doi:10.3390/ijerph20064971)
Supplement: Supplementary file 1 [file ijerph-20-04971-s001.zip]

Archive with 3 entries (2 files):
- ijerph-2234127-supplementary/
- ijerph-2234127-supplementary/Table S1.xlsx
- ijerph-2234127-supplementary/Table S2.xlsx
