# Supplementary material for: Relationship between Habitual Caffeine Consumption, Attentional Performance, and Individual Alpha Frequency during Total Sleep Deprivation
Source: Int J Environ Res Public Health. 2023 Mar 11;20(6):4971. doi: 10.3390/ijerph20064971 (PMC10049386; doi:10.3390/ijerph20064971)
Supplement: Supplementary file 1 [file ijerph-20-04971-s001.zip › ijerph-2234127-supplementary/Table S1.xlsx]

## Sheet: Feuille1
		< 50 mg/day	51 - 300 mg/day	>300 mg/day	ANOVA (p) or X² (p)
	N	9	11	17
	Sexe, n (%)	4 (44.4 %)	4 (40%)	7 (46.7%)	X²=0.11, p=0.8
	Age, yrs	31.3 ± 8.8	30.2 ± 5.4	37.5 ± 4.3	F=3.4, p=0.04
	Weight, kg	64.1 ± 4.6	65.9 ± 6.7	69.9 ± 4.1	F=1.7, p=0.2
	Tobacco, yes, number/d (%)	1 (9.1%)	4 (30.77%)	2 (16.67%)
	Habitual caffeine consumption (mg/day)	13.0 ± 18.8	194 ± 66	431 ± 108	F=76.3, p<0.001
	Physical activity, h/week	2.3 ± 0.5	3.7 ± 0.4	3.0 ± 0.5	F=0.43, p=0.51
	Habitual sleep time, h	7.08 ± 0.5	7.42 ± 0.38	6.98 ± 0.28	F=0.51, p=0.61
	Table S1 Subjects’ characteristics. Data are expressed as mean ± IC95%
