# Supplementary material for: Relationship between Habitual Caffeine Consumption, Attentional Performance, and Individual Alpha Frequency during Total Sleep Deprivation
Source: Int J Environ Res Public Health. 2023 Mar 11;20(6):4971. doi: 10.3390/ijerph20064971 (PMC10049386; doi:10.3390/ijerph20064971)
Supplement: Supplementary file 1 [file ijerph-20-04971-s001.zip › ijerph-2234127-supplementary/Table S2.xlsx]

## Sheet: Feuil1
Caffeine Group	Treatment	Day	vs	Caffeine Group	Treatment	Day	Difference	SE	t	df	P	Pholm
High	PBO	D1	vs	High	CAF	D2	-1.9577	0.553	-3.539	22.5	0.002	0.063
High	PBO	D1	vs	High	PBO	D2	-2.9599	0.517	-5.728	44.9	< .001	< .001
High	PBO	D1	vs	Low	CAF	D2	-2.8576	0.636	-4.4937	62.8	< .001	0.002
High	PBO	D1	vs	Low	PBO	D1	-0.3959	0.584	-0.6777	41.1	0.502	1
High	PBO	D1	vs	Low	PBO	D2	-2.2596	0.657	-3.4416	57.6	0.001	0.04
High	PBO	D1	vs	Moderate	CAF	D2	-2.0483	0.628	-3.2612	50.8	0.002	0.067
High	PBO	D1	vs	Moderate	PBO	D1	0.4767	0.541	0.8815	43.6	0.383	1
High	PBO	D1	vs	Moderate	PBO	D2	-3.1403	0.639	-4.9163	57.7	< .001	< .001
High	PBO	D2	vs	Low	PBO	D2	0.7003	0.713	0.9819	35.2	0.333	1
High	PBO	D2	vs	Moderate	PBO	D2	-0.1804	0.681	-0.2648	40	0.792	1
High	CAF	D1	vs	High	CAF	D2	-1.8974	0.517	-3.6718	44.9	< .001	0.026
High	CAF	D1	vs	High	PBO	D1	0.0603	0.435	0.1387	51.6	0.89	1
High	CAF	D1	vs	High	PBO	D2	-2.8996	0.54	-5.3724	22.4	< .001	0.001
High	CAF	D1	vs	Low	CAF	D1	0.5664	0.533	1.0631	43.9	0.294	1
High	CAF	D1	vs	Low	CAF	D2	-2.7973	0.62	-4.5121	59.5	< .001	0.002
High	CAF	D1	vs	Low	PBO	D1	-0.3356	0.56	-0.5994	62.7	0.551	1
High	CAF	D1	vs	Low	PBO	D2	-2.1993	0.635	-3.4627	58.8	0.001	0.038
High	CAF	D1	vs	Moderate	CAF	D1	0.9017	0.492	1.832	46.4	0.073	1
High	CAF	D1	vs	Moderate	CAF	D2	-1.988	0.605	-3.2851	58.6	0.002	0.062
High	CAF	D1	vs	Moderate	PBO	D1	0.5369	0.526	1.0204	60.6	0.312	1
High	CAF	D1	vs	Moderate	PBO	D2	-3.08	0.626	-4.9229	51	< .001	< .001
High	CAF	D2	vs	High	PBO	D2	-1.0022	0.435	-2.3054	51.6	0.025	0.756
High	CAF	D2	vs	Low	CAF	D2	-0.8999	0.685	-1.3136	35.8	0.197	1
High	CAF	D2	vs	Low	PBO	D2	-0.3019	0.699	-0.4321	46.7	0.668	1
High	CAF	D2	vs	Moderate	CAF	D2	-0.0906	0.654	-0.1384	40.8	0.891	1
High	CAF	D2	vs	Moderate	PBO	D2	-1.1826	0.674	-1.754	51	0.085	1
Low	PBO	D1	vs	High	CAF	D2	-1.5618	0.622	-2.5111	65	0.015	0.465
Low	PBO	D1	vs	High	PBO	D2	-2.564	0.638	-4.0175	59.8	< .001	0.008
Low	PBO	D1	vs	Low	CAF	D2	-2.4617	0.654	-3.7642	28.8	< .001	0.03
Low	PBO	D1	vs	Low	PBO	D2	-1.8637	0.624	-2.9847	54.3	0.004	0.14
Low	PBO	D1	vs	Moderate	CAF	D2	-1.6524	0.674	-2.4533	75.8	0.016	0.51
Low	PBO	D1	vs	Moderate	PBO	D1	0.8725	0.616	1.4165	47.8	0.163	1
Low	PBO	D1	vs	Moderate	PBO	D2	-2.7444	0.691	-3.9717	71.9	< .001	0.008
Low	PBO	D2	vs	Moderate	PBO	D2	-0.8806	0.759	-1.161	42.2	0.252	1
Low	CAF	D1	vs	High	CAF	D2	-2.4638	0.598	-4.1208	63.3	< .001	0.005
Low	CAF	D1	vs	High	PBO	D1	-0.5061	0.551	-0.9179	65.3	0.362	1
Low	CAF	D1	vs	High	PBO	D2	-3.466	0.609	-5.6957	63.3	< .001	< .001
Low	CAF	D1	vs	Low	CAF	D2	-3.3637	0.624	-5.3868	54.3	< .001	< .001
Low	CAF	D1	vs	Low	PBO	D1	-0.902	0.528	-1.7075	61.8	0.093	1
Low	CAF	D1	vs	Low	PBO	D2	-2.7658	0.638	-4.3367	28.8	< .001	0.008
Low	CAF	D1	vs	Moderate	CAF	D1	0.3352	0.562	0.5968	50.9	0.553	1
Low	CAF	D1	vs	Moderate	CAF	D2	-2.5544	0.65	-3.9277	75.5	< .001	0.008
Low	CAF	D1	vs	Moderate	PBO	D1	-0.0295	0.587	-0.0502	75.6	0.96	1
Low	CAF	D1	vs	Moderate	PBO	D2	-3.6464	0.665	-5.4832	74.3	< .001	< .001
Low	CAF	D2	vs	High	PBO	D2	-0.1023	0.694	-0.1473	46.9	0.884	1
Low	CAF	D2	vs	Low	PBO	D2	0.598	0.528	1.132	61.8	0.262	1
Low	CAF	D2	vs	Moderate	CAF	D2	0.8093	0.729	1.1104	43	0.273	1
Low	CAF	D2	vs	Moderate	PBO	D2	-0.2826	0.742	-0.3809	56.8	0.705	1
Moderate	PBO	D1	vs	High	CAF	D2	-2.4343	0.611	-3.9873	47.3	< .001	0.01
Moderate	PBO	D1	vs	High	PBO	D2	-3.4365	0.617	-5.5685	58.5	< .001	< .001
Moderate	PBO	D1	vs	Low	CAF	D2	-3.3343	0.67	-4.9735	71.1	< .001	< .001
Moderate	PBO	D1	vs	Low	PBO	D2	-2.7363	0.689	-3.9741	67	< .001	0.008
Moderate	PBO	D1	vs	Moderate	CAF	D2	-2.5249	0.637	-3.9634	32.8	< .001	0.015
Moderate	PBO	D1	vs	Moderate	PBO	D2	-3.6169	0.603	-6.0019	60.8	< .001	< .001
Moderate	CAF	D1	vs	High	CAF	D2	-2.799	0.58	-4.8219	58.6	< .001	< .001
Moderate	CAF	D1	vs	High	PBO	D1	-0.8414	0.519	-1.621	61.9	0.11	1
Moderate	CAF	D1	vs	High	PBO	D2	-3.8012	0.597	-6.3638	46.2	< .001	< .001
Moderate	CAF	D1	vs	Low	CAF	D2	-3.699	0.649	-5.7036	68.7	< .001	< .001
Moderate	CAF	D1	vs	Low	PBO	D1	-1.2372	0.588	-2.1029	72.9	0.039	1
Moderate	CAF	D1	vs	Low	PBO	D2	-3.101	0.664	-4.6712	66.2	< .001	< .001
Moderate	CAF	D1	vs	Moderate	CAF	D2	-2.8896	0.603	-4.7951	60.8	< .001	< .001
Moderate	CAF	D1	vs	Moderate	PBO	D1	-0.3647	0.512	-0.7124	66.2	0.479	1
Moderate	CAF	D1	vs	Moderate	PBO	D2	-3.9816	0.622	-6.4009	32.8	< .001	< .001
Moderate	CAF	D2	vs	High	PBO	D2	-0.9116	0.67	-1.3601	51.6	0.18	1
Moderate	CAF	D2	vs	Low	PBO	D2	-0.2113	0.743	-0.2846	56.3	0.777	1
Moderate	CAF	D2	vs	Moderate	PBO	D2	-1.092	0.512	-2.1329	66.2	0.037	1
